# Supplementary material for: Japanese Consumers’ Attitudes towards Obtaining and Sharing Health Information Regarding Over-the-Counter Medication: Designing an Over-the-Counter Electronic Health Record
Source: Healthcare (Basel). 2023 Apr 18;11(8):1166. doi: 10.3390/healthcare11081166 (PMC10138617; doi:10.3390/healthcare11081166)
Supplement: Supplementary file 1 [file healthcare-11-01166-s001.zip]

Archive with 1 entries (1 files):
- healthcare-2300947-supplementary.pdf
